# Supplementary material for: Alix and Syntenin-1 direct amyloid precursor protein trafficking into extracellular vesicles
Source: BMC Mol Cell Biol. 2020 Jul 30;21:58. doi: 10.1186/s12860-020-00302-0 (PMC7392838; doi:10.1186/s12860-020-00302-0)
Supplement: Supplementary file 1 — Additional file 1. Uncropped images of immunblots used in figures. [file 12860_2020_302_MOESM1_ESM.zip]

Archive with 6 entries (6 files):
- Figure 9_full blot.tif
- Figure 5_full blot.tif
- Figure 4_full blot.tif
- Figure 3_full blot.tif
- Figure 2_full blot.tif
- Figure 1_full blot.tif
